# Supplementary material for: Virtual Visits in Pediatrics—Readiness, Barriers and Perceptions Among Healthcare Professionals: A Cross-Sectional Survey
Source: Children (Basel). 2025 Dec 25;13(1):31. doi: 10.3390/children13010031 (PMC12839630; doi:10.3390/children13010031)
Supplement: Supplementary file 1 [file children-13-00031-s001.zip]

Archive with 1 entries (1 files):
- children-4054672-Supplementary.pdf
